# Supplementary material for: Respective Contributions of URT1 and HESO1 to the Uridylation of 5′ Fragments Produced From RISC-Cleaved mRNAs
Source: Front Plant Sci. 2018 Oct 9;9:1438. doi: 10.3389/fpls.2018.01438 (PMC6191825; doi:10.3389/fpls.2018.01438)
Supplement: TABLE S1 — List of primers used in this study. [file Table_1.XLSX]

## Sheet: Feuil1
Supplementary Table 1. List of primers used in this study
Genotyping
urt1-1 (Salk_087647C), AT2G45620
SALK T-DNA	Salk LBb1	ATTTTGCCGATTTCGGAAC
At2g45620	URT1 fw1	CCGTCAATAATCCTTTTCCTCCG
	URT1 rv1	CCAAACTTTAGAATGCTCGCCC
heso1-1 (GK-367H02-017041), AT2G39740
GABI T-DNA	GABI LB1 o8409	ATATTGACCATCATACTCATTGC
AT2G39740	HESO1 fw1	CTGGTTCTGTGATTGTTAGGTG
	HESO1 rv1	GAGACCAACAGCTCCGAGA
3' RACE-seq
3’-Adap		/5rApp/CTGACNNNNNNNNNNNNNNNTGGAATTCTCGGGTGCCAAGGC/3ddC/
3’-RT		GCCTTGGCACCCGAGAA
RACESeq-rev1		CCTTGGCACCCGAGAATTCCA
MYB33_RISC_fw1	AT5G06100	AAGCGACTTTGGGAATCTGA
MYB33_RISC_fw2	AT5G06100	AATGATACGGCGACCACCGAGATCTACACGTTCAGAGTTCTACAGTCCGACGATCAAGAATTCTCGTCGCCTGAA
SPL13_RISC_fw1	AT5G50570/AT5G50670	TCAACAATGCAGCAGGTTTC
SPL13_RISC_fw2	AT5G50570/AT5G50670	AATGATACGGCGACCACCGAGATCTACACGTTCAGAGTTCTACAGTCCGACGATCGCCAGAGCTATGTTGTTGGT
Illumina TruSeq RPI primers for RISC-fragment analysis
WT rep1	RPI13	CAAGCAGAAGACGGCATACGAGATTTGACTGTGACTGGAGTTCCTTGGCACCCGAGAATTCCA
urt1-1 rep1	RPI14	CAAGCAGAAGACGGCATACGAGATGGAACTGTGACTGGAGTTCCTTGGCACCCGAGAATTCCA
urt1 SIL rep1	RPI23	CAAGCAGAAGACGGCATACGAGATCCACTCGTGACTGGAGTTCCTTGGCACCCGAGAATTCCA
heso1 rep1	RPI24	CAAGCAGAAGACGGCATACGAGATGCTACCGTGACTGGAGTTCCTTGGCACCCGAGAATTCCA
heso1-1 urt1SIL #1 rep1	RPI17	CAAGCAGAAGACGGCATACGAGATCTCTACGTGACTGGAGTTCCTTGGCACCCGAGAATTCCA
heso1-1 urt1SIL #2 rep1	RPI18	CAAGCAGAAGACGGCATACGAGATGCGGACGTGACTGGAGTTCCTTGGCACCCGAGAATTCCA
heso1-1 urt1SIL #3 rep1	RPI19	CAAGCAGAAGACGGCATACGAGATTTTCACGTGACTGGAGTTCCTTGGCACCCGAGAATTCCA
WT rep2	RPI25	CAAGCAGAAGACGGCATACGAGATATCAGTGTGACTGGAGTTCCTTGGCACCCGAGAATTCCA
urt1-1 rep2	RPI26	CAAGCAGAAGACGGCATACGAGATGCTCATGTGACTGGAGTTCCTTGGCACCCGAGAATTCCA
urt1 SIL rep2	RPI31	CAAGCAGAAGACGGCATACGAGATATCGTGGTGACTGGAGTTCCTTGGCACCCGAGAATTCCA
heso1 rep2	RPI29	CAAGCAGAAGACGGCATACGAGATTAGTTGGTGACTGGAGTTCCTTGGCACCCGAGAATTCCA
heso1-1 urt1SIL #1 rep2	RPI32	CAAGCAGAAGACGGCATACGAGATTGAGTGGTGACTGGAGTTCCTTGGCACCCGAGAATTCCA
heso1-1 urt1SIL #2 rep2	RPI33	CAAGCAGAAGACGGCATACGAGATCGCCTGGTGACTGGAGTTCCTTGGCACCCGAGAATTCCA
heso1-1 urt1SIL #3 rep2	RPI34	CAAGCAGAAGACGGCATACGAGATGCCATGGTGACTGGAGTTCCTTGGCACCCGAGAATTCCA
WT rep3	RPI40	CAAGCAGAAGACGGCATACGAGATTCTGAGGTGACTGGAGTTCCTTGGCACCCGAGAATTCCA
heso1-1 rep3	RPI41	CAAGCAGAAGACGGCATACGAGATGTCGTCGTGACTGGAGTTCCTTGGCACCCGAGAATTCCA
WT rep4	RPI42	CAAGCAGAAGACGGCATACGAGATCGATTAGTGACTGGAGTTCCTTGGCACCCGAGAATTCCA
heso1-1 rep4	RPI43	CAAGCAGAAGACGGCATACGAGATGCTGTAGTGACTGGAGTTCCTTGGCACCCGAGAATTCCA
Northern
MYB33_northern_fw	AT5G06100	AAGCGACTTTGGGAATCTGA
MYB33_northern_rev	AT5G06100	AGGAACAATGCCATCCGTAG
miR159		TAGAGCTCCCTTCAATCCAAA
