# Supplementary material for: Respective Contributions of URT1 and HESO1 to the Uridylation of 5′ Fragments Produced From RISC-Cleaved mRNAs
Source: Front Plant Sci. 2018 Oct 9;9:1438. doi: 10.3389/fpls.2018.01438 (PMC6191825; doi:10.3389/fpls.2018.01438)
Supplement: TABLE S2 — Summary of the number of reads analyzed at each step of the data processing for each 3′ RACE-seq library. [file Table_2.XLSX]

## Sheet: Feuil1
Supplementary Table 2. Summary of the number of reads analyzed at each step of the data processing for each 3’ RACE-seq library
				MYB33 5'-cleavage fragment				SPL13 5'-cleavage fragment
Genotype and rep	TruSeq Index	All reads	Deduplication	MYB33 matching reads	Read 2 with delimiter	Final number of reads		SPL13 matching reads	Read 2 with delimiter	Final number of reads
Dataset #1
WT rep1	RPI13	497461	37425	9094	6236	3814		14591	6112	3583
heso1 rep1	RPI24	721531	58439	20628	14831	9089		22623	11771	6466
WT rep2	RPI25	1221459	85101	31507	24834	15377		35812	22415	14319
heso1 rep2	RPI29	1080656	85226	31361	22276	12249		36196	22327	18198
WT rep3	RPI40	639784	52829	14984	10666	6124		22502	12233	7434
heso1 rep3	RPI41	321447	35135	10084	7423	4025		13275	6266	3491
WT rep4	RPI42	726831	51349	13895	8998	4374		22167	10830	6506
heso1 rep4	RPI43	1006959	69324	23982	17149	8733		27803	15956	9397
Dataset #2
WT rep1	RPI13	1072496	92661	58061	36751	10470		19448	7265	3049
urt1 rep1	RPI14	1039688	91555	57853	36831	10572		17970	8330	4077
urt1SIL rep1	RPI23	1057645	107528	73488	37728	13035		19111	5653	2786
heso1 rep1	RPI24	791208	81219	53445	36579	10297		14468	6353	2724
heso1 urt1SIL # 1	RPI17	994765	103330	70734	42129	18263		18059	7939	3909
heso1 urt1SIL # 2	RPI18	1546268	146955	106243	76114	27599		23501	12630	5801
heso1 urt1SIL # 3	RPI19	1641469	141898	79117	53369	21497		45656	21678	10065
WT rep2	RPI25	642615	65302	36101	24191	4930		15068	7661	3264
urt1 rep2	RPI26	890672	73180	36598	22080	6192		22968	10852	3357
urt1 SIL rep2	RPI31	777862	68879	47303	34804	8460		13295	5164	2000
heso1 rep2	RPI29	1080047	94998	66603	45384	12504		8263	4181	1444
heso1 urt1SIL # 1	RPI32	1615203	124840	87369	64852	19905		19329	9074	3462
heso1 urt1SIL # 2	RPI33	1030201	87689	58403	43992	13680		14904	6153	2498
heso1 urt1SIL # 3	RPI34	1039011	106314	68816	48566	17343		22862	10556	5034
