# Supplementary material for: Respective Contributions of URT1 and HESO1 to the Uridylation of 5′ Fragments Produced From RISC-Cleaved mRNAs
Source: Front Plant Sci. 2018 Oct 9;9:1438. doi: 10.3389/fpls.2018.01438 (PMC6191825; doi:10.3389/fpls.2018.01438)
Supplement: TABLE S4 — Exhaustive list of extensions found by 3′ RACE-seq for SPL13 5′-cleavage fragments in WT for four biological replicates from dataset #1. [file Table_4.XLSX]

## Sheet: counting.txt
Supplementary Table 4. Exhaustive list of extensions found by 3’ RACE-seq for SPL13 5'-cleavage fragments in WT for four biological replicates (dataset #1). Extensions are sorted by nucleotide composition and then by frequency.
Rep 1			Rep 2			Rep 3			Rep 4
Total number of sequences that map at position 0: 2856			Total number of sequences that map at position 0: 12015			Total number of sequences that map at position 0: 6049			Total number of sequences that map at position 0: 5444
Tail	Read number		Tail	Read number		Tail	Read number		Tail	Read number
TTTA	352		T	2673		TTTTTT	1244		T	542
TT	191		TTTTATTT	439		TTT	724		TT	467
TTTTTT	163		TTTT	296		TT	368		ATTTTTT	456
T	25		TTTATTT	188		T	269		TTAA	336
TTTCTC	4		TTATTT	169		AATT	78		TTTTTT	4
CTTTTT	4		TT	6		TTTTTC	23		ATATTTT	3
TTTC	3		TTT	5		TTC	10		TA	2
TTTT	3		TTTA	5		TTTTCT	6		TTT	2
CTTA	3		TTTTATTC	5		CTTTTT	5		CT	2
TTTTTC	3		TTTC	3		TTTTTA	4		TTTA	2
TTT	2		TTTTATTA	3		TTCTTT	4		TTTT	2
AT	2		TTTATTTCTGAC	3		TTA	3		TTTTT	2
TTTCTT	2		TAT	2		GTTTTT	3		ATCTTTT	2
TGTTTT	2		AATT	2		GTT	2		ATTTTTC	2
TTCTTT	2		TTAGTT	2		TTTTT	2		ATTCTTT	2
TTTTCT	2		TTATTA	2		CATT	2		GT	1
TTTATTT	2		TAATTT	2		TTTATT	2		AT	1
GTTTTT	2		TTATTC	2		TTTCTT	2		TTAC	1
TA	1		TTTATTC	2		TA	1		TGAT	1
CT	1		TTGTATTT	2		GT	1		ACTT	1
TATA	1		TATTATTT	2		TAT	1		TTCTT	1
AATT	1		TTGTAGTT	2		TTTA	1		AATT	1
TATTAT	1		ATTATTT	2		GTTT	1		TTACTT	1
TATTTT	1		TTCTATTT	2		ACTT	1		TTTTTC	1
TTTTAT	1		CTTTATTT	2		TATTAG	1		CATTT	1
TTATTT	1		TGT	1		TTGTTT	1		TTTATTT	1
CTTTCT	1		TTA	1		TTATTT	1		ACTTTTT	1
ATTTTT	1		TATA	1		TGTTTT	1		TTTTATTT	1
CGTTTG	1		ATT	1		TTGTTC	1		ATTTTTG	1
ATTTTTT	1		TATT	1		TTTTAA	1		AGTTTTT	1
GC	1		CTTT	1		TTTTGT	1		ATTTTCT	1
A	5		TTACTA	1		TATTTT	1		ATTTCTT	1
TGAA	2		TTACTC	1		TTTCTC	1		TACTTTTTA	1
AATA	1		TTTTTC	1		ATTTTT	1		CTGG	1
			TTATAT	1		AATTTT	1		C	7
			TTCTTT	1		GTTTGT	1		A	5
			TGATTT	1		AGTTTTC	1		TAAA	1
			TTTTTT	1		TTTCTGAC	1		AAATAAT	1
			TAAATT	1		G	1
			TTTGTT	1		C	6
			TAATTA	1		CTC	2
			TTTTTA	1		A	5
			ATATTT	1		AATC	4
			CTATTC	1		GA	1
			ATTTTT	1		AAA	1
			GTCTTT	1		AATG	1
			CTAATT	1		AATAAT	1
			TTTAGTT	1		ATAAAT	1
			TTTCTTT	1
			TTTATTA	1
			TTTATCT	1
			TTTCGTT	1
			GACTTT	1
			TTAATTT	1
			TTTTACTT	1
			TTTTAGAT	1
			TTGTATGC	1
			TTCTCTTT	1
			TTTTATCT	1
			GTTAGTT	1
			TTTTTTTT	1
			ATTTTTT	1
			TGTTATGT	1
			TTATATTT	1
			CTGTCTCT	1
			GCTTTTTT	1
			G	3
			C	57
			CCT	1
			A	709
			ATA	5
			ACA	1
