# Supplementary material for: Respective Contributions of URT1 and HESO1 to the Uridylation of 5′ Fragments Produced From RISC-Cleaved mRNAs
Source: Front Plant Sci. 2018 Oct 9;9:1438. doi: 10.3389/fpls.2018.01438 (PMC6191825; doi:10.3389/fpls.2018.01438)
Supplement: DATA SHEET S1 — Scripts for 3′ RACE-seq data processing, related to the analysis of 5′ mRNA fragments generated by RISC cleavage of MYB33 mRNAs. [file Data_Sheet_1.ZIP]

Archive with 27 entries (22 files):
- Supplementary_Data1/
- Supplementary_Data1/.DS_Store
- __MACOSX/
- __MACOSX/Supplementary_Data1/
- __MACOSX/Supplementary_Data1/._.DS_Store
- Supplementary_Data1/main.sh
- __MACOSX/Supplementary_Data1/._main.sh
- Supplementary_Data1/python_scripts/
- Supplementary_Data1/python_scripts/.DS_Store
- __MACOSX/Supplementary_Data1/python_scripts/
- __MACOSX/Supplementary_Data1/python_scripts/._.DS_Store
- Supplementary_Data1/python_scripts/extension_analysis_RISC.py
- __MACOSX/Supplementary_Data1/python_scripts/._extension_analysis_RISC.py
- Supplementary_Data1/python_scripts/Filtre_random_seq_tag.py
- __MACOSX/Supplementary_Data1/python_scripts/._Filtre_random_seq_tag.py
- Supplementary_Data1/python_scripts/mapping_loops_random_5.py
- __MACOSX/Supplementary_Data1/python_scripts/._mapping_loops_random_5.py
- Supplementary_Data1/python_scripts/removeduplicate_Q10.py
- __MACOSX/Supplementary_Data1/python_scripts/._removeduplicate_Q10.py
- Supplementary_Data1/python_scripts/RNA_delimiter_random_inf.py
- __MACOSX/Supplementary_Data1/python_scripts/._RNA_delimiter_random_inf.py
- Supplementary_Data1/python_scripts/target_research_2mm.py
- __MACOSX/Supplementary_Data1/python_scripts/._target_research_2mm.py
- Supplementary_Data1/README.md
- __MACOSX/Supplementary_Data1/._README.md
- Supplementary_Data1/target_MYB33.txt
- __MACOSX/Supplementary_Data1/._target_MYB33.txt
