# Supplementary material for: Respective Contributions of URT1 and HESO1 to the Uridylation of 5′ Fragments Produced From RISC-Cleaved mRNAs
Source: Front Plant Sci. 2018 Oct 9;9:1438. doi: 10.3389/fpls.2018.01438 (PMC6191825; doi:10.3389/fpls.2018.01438)
Supplement: DATA SHEET S1 — Scripts for 3′ RACE-seq data processing, related to the analysis of 5′ mRNA fragments generated by RISC cleavage of MYB33 mRNAs. [file Data_Sheet_1.ZIP › Supplementary_Data1/main.sh]

#!/bin/sh
#
# Copyright (c) 2016-2018 Institute of Plant Molecular Biology, CNRS
#
# Permission is hereby granted, free of charge, to any person obtaining a copy
# of this software and associated documentation files (the "Software"), to deal
# in the Software without restriction, including without limitation the rights
# to use, copy, modify, merge, publish, distribute, sublicense, and/or sell
# copies of the Software, and to permit persons to whom the Software is
# furnished to do so, subject to the following conditions:
#
# The above copyright notice and this permission notice shall be included in
# all copies or substantial portions of the Software.
#
# THE SOFTWARE IS PROVIDED "AS IS", WITHOUT WARRANTY OF ANY KIND, EXPRESS OR
# IMPLIED, INCLUDING BUT NOT LIMITED TO THE WARRANTIES OF MERCHANTABILITY,
# FITNESS FOR A PARTICULAR PURPOSE AND NONINFRINGEMENT. IN NO EVENT SHALL THE
# AUTHORS OR COPYRIGHT HOLDERS BE LIABLE FOR ANY CLAIM, DAMAGES OR OTHER
# LIABILITY, WHETHER IN AN ACTION OF CONTRACT, TORT OR OTHERWISE, ARISING FROM,
# OUT OF OR IN CONNECTION WITH THE SOFTWARE OR THE USE OR OTHER DEALINGS IN
# THE SOFTWARE.
#
# - Helene Zuber <helene.zuber@ibmp-cnrs.unistra.fr>


#This pipeline was designed for 3' RACE-seq analyses. In particular, this version was adapted for analysing 3' end of  RISC 5′-cleavage fragments. Input files fastq files generated from MiSeq
#This pipeline was designed to analyze RISC generated 5' fragment for MYB33 (AT5G06100). Organism: Arabidopsis thaliana
#Require tools:
#python v2.7
#biopython
#regex


##########################################
###Configuration part to be adjusted:
##########################################
###Data directories:
Root="Documents/PAPERS/Frontiers_2018/Script_RACEseq/RACEseq_RISC/python_scripts/" # Directory of python scripts
Datadir_R1="Documents/RISC_cleaved_transcript/RACEseq/data_RUN20/R1" #directory with read1 fastq files
Datadir_R2="Documents/RISC_cleaved_transcript/RACEseq/data_RUN20/R2" #directory with read2 fastq files
Outdir="Documents/RISC_cleaved_transcript/RACEseq/PAPER/052018/results_try/" #output directory


########################################################
###Configuration part that doesn't need to be adjusted:
########################################################
### Data directories:
Outdir_d=$Outdir"dedupl/" #output directory for deduplicated reads
Outdir_dR1=$Outdir_d"R1/" #output directory for deduplicated read 1
Outdir_dR2=$Outdir_d"R2/" #output directory for deduplicated read 2
Outdir_targetR1=$Outdir_d"target_R1/" #output directory for target read 1
Outdir_targetR2=$Outdir_d"target_R2_delim/" #output directory for target read 2 with delimiter
Outdir_ext=$Outdir"ext_analysis/" #output directory for extension analysis
Outdir_other=$Outdir_ext"other/" #output directory for non mapped read 2
Outdir_results=$Outdir_ext"results/" #output directory for extension analysis results
Outdir_final=$Outdir"process_results/" #final output directory
Outdir_lost=$Outdir"filtered_out/" #final output directory
Outdir_random=$Outdir"random/" #output directory

###Program and scripts:
removeduplicate=$Root"removeduplicate_Q10.py"
targetresearch=$Root"target_research_2mm.py"
RNAdelimiter=$Root"RNA_delimiter_random_inf.py"
mappingloops=$Root"mapping_loops_random_5.py"
extension_analysis=$Root"extension_analysis_RISC.py"
Filter_random=$Root"Filtre_random_seq_tag.py"

##information & sequences needed for pipeline
#In this pipeline, we analyzed MYB33 RISC 5' cleavage fragments (AT5G06100).Organism: Arabidopsis thaliana
MYB33='MYB33'

MYB33_seq='AAGAATTCTCGTCGCCTGAA' # Sequence of the fw2 primer

Reference_seq="./Documents/PAPERS/Frontiers_2018/Script_RACEseq/RACEseq_RISC/target_MYB33.txt"


##########################################
# Create Output directories
##########################################
if [ ! -d $Outdir ]
then
	mkdir ./$Outdir
	echo $Outdir": doesn't exist. Created now"
else
	echo $Outdir": exists"
fi

if [ ! -d $Outdir_d ]
then
	mkdir ./$Outdir_d
	echo $Outdir_d": doesn't exist. Created now"
else
	echo $Outdir_d": exists"
fi

if [ ! -d $Outdir_dR1 ]
then
	mkdir ./$Outdir_dR1
	echo $Outdir_dR1": doesn't exist. Created now"
else
	echo $Outdir_dR1": exists"
fi

if [ ! -d $Outdir_dR2 ]
then
	mkdir ./$Outdir_dR2
	echo $Outdir_dR2": doesn't exist. Created now"
else
	echo $Outdir_dR2": exists"
fi
if [ ! -d $Outdir_targetR1 ]
then
	mkdir ./$Outdir_targetR1
	echo $Outdir_targetR1": doesn't exist. Created now"
else
	echo $Outdir_targetR1": exists"
fi
if [ ! -d $Outdir_targetR2 ]
then
	mkdir ./$Outdir_targetR2
	echo $Outdir_targetR2": doesn't exist. Created now"
else
	echo $Outdir_targetR2": exists"
fi
if [ ! -d $Outdir_ext ]
then
	mkdir ./$Outdir_ext
	echo $Outdir_ext": doesn't exist. Created now"
else
	echo $Outdir_ext": exists"
fi
if [ ! -d $Outdir_other ]
then
	mkdir ./$Outdir_other
	echo $Outdir_other": doesn't exist. Created now"
else
	echo $Outdir_other": exists"
fi
if [ ! -d $Outdir_results ]
then
	mkdir ./$Outdir_results
	echo $Outdir_results": doesn't exist. Created now"
else
	echo $Outdir_results": exists"
fi
if [ ! -d $Outdir_final ]
then
	mkdir ./$Outdir_final
	echo $Outdir_final": doesn't exist. Created now"
else
	echo $Outdir_final": exists"
fi
if [ ! -d $Outdir_lost ]
then
	mkdir ./$Outdir_lost
	echo $Outdir_lost": doesn't exist. Created now"
else
	echo $Outdir_lost": exists"
fi
if [ ! -d $Outdir_random ]
then
	mkdir ./$Outdir_random
	echo $Outdir_random": doesn't exist. Created now"
else
	echo $Outdir_random": exists"
fi


####################################################################################
##Pipeline
####################################################################################
for i in ${Datadir_R1}/*.fastq.gz;do
	prefix=$(basename $i _L001_R1_001.fastq.gz) # prefix to be used for all output names
	for j in ${Datadir_R2}/*.fastq.gz;do
		prefix_R2=$(basename $j _L001_R2_001.fastq.gz) #to be adjusted according to the name of your fastq file
		if [ $prefix_R2 == $prefix ]; then #analyse R1 file and its corresponding read 2 file
			echo "*******************FILES*******************"
			echo $(basename $i)
			echo $(basename $j)

			#step 1: "removeduplicate.py" deduplication of sequences with identical nucleotides
			#in read 1 (insert) and the 1st to 15th cycle in read 2
			#(randomized bases in 3’ adapter)
			Outname_dR1=${Outdir_dR1}${prefix}.fastq.gz
			Outname_dR2=${Outdir_dR2}${prefix}.fastq.gz
			echo "_______Step1_deduplication_______"
			$removeduplicate $i $j $Outname_dR1 $Outname_dR2

			#step 2: "target_research.py" extraction of read1 that match to target
			Infilename=$Outname_dR1
			Outname=${Outdir_targetR1}${prefix}.fastq.gz
			echo "_______Step2_target research_______"
			$targetresearch $Infilename $Outname $MYB33 $MYB33_seq
			#step 3: "RNA_delimiter.py" extracting read 2 with delimiter
			#and removing delimiter + randomized sequence
			Infilename_R1=$Outname
			Infilename_R2=$Outname_dR2
			Outname=${Outdir_targetR2}${prefix}.fastq.gz
			echo "_______Step3_delimiter research_______"
			$RNAdelimiter $Infilename_R1 $Infilename_R2 $Outname

			#step 4: "mapping_loops.py" mapping of reads 2 to the rRNA reference sequence
			Infilename=$Outname
			Outname_other=${Outdir_other}${prefix}.fastq
			echo "_______Step4_mapping of reads 2 to the target reference sequences_______"
			$mappingloops $Infilename $Outdir_ext $Outdir_results $Outname_other $Reference_seq
			echo "Read number after each mapping step in counting.txt file in "$Outdir_ext

			#step 5: filtering 3' tails (at least 50% of A, U, C or G)
			Infilename=$Outdir_results${prefix}.txt
			Outname_final=${Outdir_final}${prefix}.txt
			Outname_lost=${Outdir_lost}${prefix}.txt
			echo "___Step5_analysing 3' tails found after read 2 mapping___"
			$extension_analysis $Infilename $Outname_final $Outname_lost
			
			#step 6: "filtering random sequences 2 mm"
			Infilename=$Outname_final
			Outname_random=${Outdir_random}${prefix}.txt
			echo "___Step6_supplemental_deduplication___"
			$Filter_random $Infilename $Outname_random
		fi
	done
done
