# Supplementary material for: Respective Contributions of URT1 and HESO1 to the Uridylation of 5′ Fragments Produced From RISC-Cleaved mRNAs
Source: Front Plant Sci. 2018 Oct 9;9:1438. doi: 10.3389/fpls.2018.01438 (PMC6191825; doi:10.3389/fpls.2018.01438)
Supplement: DATA SHEET S1 — Scripts for 3′ RACE-seq data processing, related to the analysis of 5′ mRNA fragments generated by RISC cleavage of MYB33 mRNAs. [file Data_Sheet_1.ZIP › Supplementary_Data1/python_scripts/extension_analysis_RISC.py]

#!/usr/bin/env python

# Copyright (c) 2016-2018 Institute of Plant Molecular Biology, CNRS
#
# Permission is hereby granted, free of charge, to any person obtaining a copy
# of this software and associated documentation files (the "Software"), to deal
# in the Software without restriction, including without limitation the rights
# to use, copy, modify, merge, publish, distribute, sublicense, and/or sell
# copies of the Software, and to permit persons to whom the Software is
# furnished to do so, subject to the following conditions:
#
# The above copyright notice and this permission notice shall be included in
# all copies or substantial portions of the Software.
#
# THE SOFTWARE IS PROVIDED "AS IS", WITHOUT WARRANTY OF ANY KIND, EXPRESS OR
# IMPLIED, INCLUDING BUT NOT LIMITED TO THE WARRANTIES OF MERCHANTABILITY,
# FITNESS FOR A PARTICULAR PURPOSE AND NONINFRINGEMENT. IN NO EVENT SHALL THE
# AUTHORS OR COPYRIGHT HOLDERS BE LIABLE FOR ANY CLAIM, DAMAGES OR OTHER
# LIABILITY, WHETHER IN AN ACTION OF CONTRACT, TORT OR OTHERWISE, ARISING FROM,
# OUT OF OR IN CONNECTION WITH THE SOFTWARE OR THE USE OR OTHER DEALINGS IN
# THE SOFTWARE.
#
# - Helene Zuber <helene.zuber@ibmp-cnrs.unistra.fr>

###############################################################################################################
# Script for RACEseq analysis 
# GOAL: - Last filtering of 3 prime tail to remove false tail due to mismatches in the 3' end extremities:
#			3prime modifications longer than 1 were considered only if composed of at least of 50 percent of the same base 
#			(i.e. 50 percent U, 50 percent A, 50 percent C or 50 percent G)			
#       - Here, the T at the position 207 is not considered as encoded, 
#         as the canonical cleavage site is at the position 206 for MYB33 target
#		- Sequences were reverse-complemented
###############################################################################################################

###import needed python and biopython modules
import re
import os, sys
from Bio.Seq import Seq
from fractions import Fraction


####################################################
### function to reverse complement
####################################################

def rev(a,b):
	obj =Seq(a)
	global rev_Encoded
	global rev_Modification
	rev_Encoded = obj.reverse_complement()
	obj =Seq(b)
	rev_Modification = obj.reverse_complement()

####################################################
#function to check extension length>5
####################################################

def check(x):
	SearchString1 = '(M.*)\t(.+)\t(.+)\t(.+)\t(\d+)\t([ATCGN]+)\t([ATCGN]*)\t(\d+$)'
	SearchStringU = '(^A)(.*$)'
	global Countmod
	global Countnomod
	global Count2
	global Tag
	if re.compile(SearchString1).search(x):
		Result=re.search(SearchString1, x)
		ID=Result.group(1)
		Gene=Result.group(3)
		Random=Result.group(4)
		End=Result.group(5)
		Encoded=Result.group(6)
		Modification=Result.group(7)
		Modification_size=Result.group(8)
		j= round(Fraction(len(Modification),2))
		if (re.compile(SearchStringU).search(Encoded) and int(End)==207):
			Result1=re.search(SearchStringU, Encoded)
			Modification= Modification + Result1.group(1)
			Modification_size=len(Modification)
			End= int(End) - len(Result1.group(1))
			Encoded = Result1.group(2)
			j= round(Fraction(len(Modification),2))
				
		SearchStringT = '(.*A.*){%i}' % (j)
		SearchStringA = '(.*T.*){%i}' % (j)
		SearchStringC = '(.*G.*){%i}' % (j)
		SearchStringG = '(.*C.*){%i}' % (j)
		rev(Encoded, Modification) #reverse complement sequences
		if len(Modification) == 0:
			Countnomod +=1
			Tag="No-mod"
			File.write("%s\t%s\t%s\t%s\t%s\t%s\t%s\t%s\n" % (ID, Gene, End, rev_Encoded, rev_Modification,Modification_size, Random, Tag))
		else:
			if re.compile(SearchStringT).search(Modification):
				Tag="U-rich"
				File.write("%s\t%s\t%s\t%s\t%s\t%s\t%s\t%s\n" % (ID, Gene, End, rev_Encoded, rev_Modification,Modification_size, Random, Tag))
				Countmod +=1
			elif re.compile(SearchStringA).search(Modification):
				Tag="A-rich"
				File.write("%s\t%s\t%s\t%s\t%s\t%s\t%s\t%s\n" % (ID, Gene, End, rev_Encoded, rev_Modification,Modification_size, Random, Tag))
				Countmod +=1
			elif re.compile(SearchStringC).search(Modification):
				Tag="C-rich"
				File.write("%s\t%s\t%s\t%s\t%s\t%s\t%s\t%s\n" % (ID, Gene, End, rev_Encoded, rev_Modification,Modification_size, Random, Tag))
				Countmod +=1
			elif re.compile(SearchStringG).search(Modification):
				Tag="G-rich"
				File.write("%s\t%s\t%s\t%s\t%s\t%s\t%s\t%s\n" % (ID, Gene, End, rev_Encoded, rev_Modification,Modification_size, Random, Tag))
				Countmod +=1
			else:
				Tag="Artefact"
				File2.write("%s\t%s\t%s\t%s\t%s\t%s\t%s\t%s\n" % (ID, Gene, End, rev_Encoded, rev_Modification,Modification_size, Random, Tag))
				Count2 +=1

####################################################
#Main function
####################################################

def main() :
	global Count1
	global Count2
	global Countmod
	global Countnomod
	global Tag
	global File
	global File2
	Count1= 0
	Count2= 0
	Countmod= 0
	Countnomod= 0
	readfn = sys.argv[1]
	outfn = sys.argv[2]
	outfn2 = sys.argv[3]
	Infile = open(readfn,'r')
	File = open(outfn,'w')
	File2 = open(outfn2,'w')
	File.write("ID\tGene\t3'end\tencoded sequence\tmodification\tmodification.size\trandom.sequence\tTag\n") 
	File2.write("ID\tGene\t3'end\tencoded sequence\tmodification\tmodification.size\trandom.sequence\tTag\n")
	for Line in Infile:
		Count1+=1
		check(Line)
	print "Read number after filtering:"
	print "Total\tlostmodif\tno_modif\tmodif"
	print "%i\t%i\t%i\t%i" % (Count1, Count2, Countnomod, Countmod)


if __name__ == "__main__" :
    main()
