# Supplementary material for: Respective Contributions of URT1 and HESO1 to the Uridylation of 5′ Fragments Produced From RISC-Cleaved mRNAs
Source: Front Plant Sci. 2018 Oct 9;9:1438. doi: 10.3389/fpls.2018.01438 (PMC6191825; doi:10.3389/fpls.2018.01438)
Supplement: DATA SHEET S1 — Scripts for 3′ RACE-seq data processing, related to the analysis of 5′ mRNA fragments generated by RISC cleavage of MYB33 mRNAs. [file Data_Sheet_1.ZIP › Supplementary_Data1/python_scripts/Filtre_random_seq_tag.py]

#!/usr/bin/env python

# Copyright (c) 2016-2018 Institute of Plant Molecular Biology, CNRS
#
# Permission is hereby granted, free of charge, to any person obtaining a copy
# of this software and associated documentation files (the "Software"), to deal
# in the Software without restriction, including without limitation the rights
# to use, copy, modify, merge, publish, distribute, sublicense, and/or sell
# copies of the Software, and to permit persons to whom the Software is
# furnished to do so, subject to the following conditions:
#
# The above copyright notice and this permission notice shall be included in
# all copies or substantial portions of the Software.
#
# THE SOFTWARE IS PROVIDED "AS IS", WITHOUT WARRANTY OF ANY KIND, EXPRESS OR
# IMPLIED, INCLUDING BUT NOT LIMITED TO THE WARRANTIES OF MERCHANTABILITY,
# FITNESS FOR A PARTICULAR PURPOSE AND NONINFRINGEMENT. IN NO EVENT SHALL THE
# AUTHORS OR COPYRIGHT HOLDERS BE LIABLE FOR ANY CLAIM, DAMAGES OR OTHER
# LIABILITY, WHETHER IN AN ACTION OF CONTRACT, TORT OR OTHERWISE, ARISING FROM,
# OUT OF OR IN CONNECTION WITH THE SOFTWARE OR THE USE OR OTHER DEALINGS IN
# THE SOFTWARE.
#
# - Helene Zuber <helene.zuber@ibmp-cnrs.unistra.fr>

###############################################################################################################
# Script for RACEseq analysis 
# GOAL: - a supplemental deduplication was performed to increase stringency: 
#         sequences with 13 or more identical nucleotides in the 15 base random sequence were deduplicated.
###############################################################################################################

###import needed python and biopython modules
import re, regex
import os, sys
from Bio.Seq import Seq


####################################################
#function to check extension length>5
####################################################

def check(x):
	SearchString1 = '(.+)\t(.+)\t(.+)\t(.+)\t(.*)\t(\d+)\t(.+)\t(.+$)'
	global Count
	global Count1
	global Count2
	global Unique_seqs
	global Tag
	if re.compile(SearchString1).search(x):
		Result=re.search(SearchString1, x)
		ID=Result.group(1)
		Gene=Result.group(2)
		End=int(Result.group(3))-206
		Encoded=Result.group(4)
		Modification=Result.group(5)
		Modification_size=Result.group(6)
		Random=Result.group(7)
		Tag=Result.group(8)
		string='(%s){s<=2}' % str(Random)
		if not regex.compile(string).search('|'.join(Unique_seqs)):
			Unique_seqs.add(str(Random))
			File.write("%s\t%s\t%i\t%s\t%s\t%s\t%s\t%s\n" % (ID, Gene, End, Encoded, Modification,Modification_size, Random, Tag))
			Count1+=1
		else:
			Count2 +=1

####################################################
#Main function
####################################################

def main() :
	global Count
	global Count1
	global Count2
	global Unique_seqs
	global File
	global Tag
	Count= 0
	Count1= 0
	Count2= 0
	Countmod= 0
	Countnomod= 0
	readfn = sys.argv[1]
	outfn = sys.argv[2]
	Infile = open(readfn,'r')
	File = open(outfn,'w')
	File.write("Read_ID\tGene\t3'end\tencoded sequence\tmodification\tmodification.size\trandom.sequence\tTag\n") 
	Unique_seqs=set()
	for Line in Infile:
		Count+=1
		check(Line)
	print "Total\tKept_sequences\tLost_sequences"
	print "%i\t%i\t%i" % (Count, Count1, Count2)


if __name__ == "__main__" :
    main()
