# Supplementary material for: Respective Contributions of URT1 and HESO1 to the Uridylation of 5′ Fragments Produced From RISC-Cleaved mRNAs
Source: Front Plant Sci. 2018 Oct 9;9:1438. doi: 10.3389/fpls.2018.01438 (PMC6191825; doi:10.3389/fpls.2018.01438)
Supplement: DATA SHEET S1 — Scripts for 3′ RACE-seq data processing, related to the analysis of 5′ mRNA fragments generated by RISC cleavage of MYB33 mRNAs. [file Data_Sheet_1.ZIP › Supplementary_Data1/README.md]

## Supplementary Data 1: Scripts for 3’ RACE-seq data processing, related to the analysis of 5’ mRNA fragments generated by RISC cleavage of MYB33 mRNAs.


--------------------------------------------------------------------------------
Copyright (c) 2016-2018 Institute of Plant Molecular Biology, Strasbourg, CNRS

Permission is hereby granted, free of charge, to any person obtaining a copy
of this software and associated documentation files (the "Software"), to deal
in the Software without restriction, including without limitation the rights
to use, copy, modify, merge, publish, distribute, sublicense, and/or sell
copies of the Software, and to permit persons to whom the Software is
furnished to do so, subject to the following conditions:

The above copyright notice and this permission notice shall be included in
all copies or substantial portions of the Software.

THE SOFTWARE IS PROVIDED "AS IS", WITHOUT WARRANTY OF ANY KIND, EXPRESS OR
IMPLIED, INCLUDING BUT NOT LIMITED TO THE WARRANTIES OF MERCHANTABILITY,
FITNESS FOR A PARTICULAR PURPOSE AND NONINFRINGEMENT. IN NO EVENT SHALL THE
AUTHORS OR COPYRIGHT HOLDERS BE LIABLE FOR ANY CLAIM, DAMAGES OR OTHER
LIABILITY, WHETHER IN AN ACTION OF CONTRACT, TORT OR OTHERWISE, ARISING FROM,
OUT OF OR IN CONNECTION WITH THE SOFTWARE OR THE USE OR OTHER DEALINGS IN
THE SOFTWARE.

- Helene Zuber <helene.zuber@ibmp-cnrs.unistra.fr>
--------------------------------------------------------------------------------


##Dependencies:
	*  Python 2.7
	*  Python librairies: 
		- Biopython (v1.63) http://biopython.org/wiki/Download
		- regex (v2.4) https://pypi.python.org/pypi/regex
		

## How to run the pipeline :
	
	- This dataset contains all scripts and files that are required for the analysis of 3' RACE-seq data. 
	
	- Line 37 to 40 of the main.sh script need to be adjusted according to your working directories:
	
	  'Root="Documents/PAPERS/Frontiers_2018/Script_RACEseq/RACEseq_RISC/python_scripts/" # Directory of python scripts
	   Datadir_R1="Documents/RISC_cleaved_transcript/RACEseq/data_RUN20/R1" #directory with read1 fastq files
	   Datadir_R2="Documents/RISC_cleaved_transcript/RACEseq/data_RUN20/R2" #directory with read2 fastq files
	   Outdir="Documents/RISC_cleaved_transcript/RACEseq/PAPER/052018/results/" #output directory'
	
	- Pipeline was set-up in order to analyse fastq.gz files from GSE115470 GEO accession. 
	   
	- In case you want to apply this pipeline for other data, lines 172 and 174 of the main.sh script need to be adjusted 
	  according to the name of your files:
		'prefix=$(basename $i _L001_R1_001.fastq.gz) # To be adjusted so that basename for R1 fastq file is identical to the one of the corresponding R2 file
	
	- To run the pipeline, excecute the script main.sh  

	- Final result files will be placed in the 'random' subdirectory of the output directory that you have indicated in the main.sh script


	

		

		

		
		
