# Supplementary material for: Respective Contributions of URT1 and HESO1 to the Uridylation of 5′ Fragments Produced From RISC-Cleaved mRNAs
Source: Front Plant Sci. 2018 Oct 9;9:1438. doi: 10.3389/fpls.2018.01438 (PMC6191825; doi:10.3389/fpls.2018.01438)
Supplement: DATA SHEET S2 — Scripts for 3′ RACE-seq data processing, related to the analysis of 5′ mRNA fragments generated by RISC cleavage of SPL13 mRNAs. [file Data_Sheet_2.ZIP › Supplementary_Data2/target_SPL13A.txt]

>SPL13A
GCCAGAGCTATGTTGTTGGTTCTTCTCCTGCAAAGACAGGGATAATGTTTCCAATCTCTTCTTCTCCAAACAGTACCAGAAGCATAGCAAAACAATTCCCTTTCTTGCAAGAAGAAGAAAGCTCGAGAACCGCATCGTTGTGTGAGAGAATGACGAGTTGCATCCATGACTCTGATTGTGCTCTCTCTCTTCTGTCAT
